# Supplementary material for: A new approach of gene co-expression network inference reveals significant biological processes involved in porcine muscle development in late gestation
Source: Sci Rep. 2018 Jul 5;8:10150. doi: 10.1038/s41598-018-28173-8 (PMC6033925; doi:10.1038/s41598-018-28173-8)
Supplement: Supplementary file 2 — Supplementary_Table_S1 [file 41598_2018_28173_MOESM2_ESM.xlsx]

## Sheet: Supplementary Table S1
Supplementary Table S1. Genes description and cluster allocation. Expression data of the 359 genes is available on the NCBI/GEO database with the following accession number GSE56301. The gene annotation was improved compared to the one given in the original publication (Voillet et al. [21]). Target genes tested by 3D DNA FISH are in red bold.
			Netwrork 0	Netwrork 1	Netwrork 2	Netwrork 3
Gene symbol	Gene description	ProbeName	cluster	cluster	cluster	cluster
ABCB7	ATP binding cassette subfamily B member 7 [Source:HGNC Symbol;Acc:HGNC:48]	gi|115551474|dbj|AK236152.1|	6	2	7	4
ABI3BP	ABI family member 3 binding protein [Source:HGNC Symbol;Acc:HGNC:17265]	A_72_P039386	5	1	5	1
ABR	active BCR-related [Source:HGNC Symbol;Acc:HGNC:81]	A_72_P496416	3	3	1	3
ACACB	acetyl-CoA carboxylase beta [Source:HGNC Symbol;Acc:HGNC:85]	A_72_P582352	2	2	2	2
ACADS	acyl-CoA dehydrogenase, C-2 to C-3 short chain [Source:HGNC Symbol;Acc:HGNC:90]	A_72_P077821	2	2	7	2
ACAT1	acetyl-CoA acetyltransferase 1 [Source:HGNC Symbol;Acc:HGNC:93]	A_72_P414863	2	5	5	5
ADAMTSL3	ADAMTS like 3 [Source:HGNC Symbol;Acc:HGNC:14633]	A_72_P365958	1	5	1	1
ADH5	alcohol dehydrogenase 5 (class III), chi polypeptide [Source:HGNC Symbol;Acc:HGNC:253]	O1836	8	1	3	3
ADIPOR2	adiponectin receptor 2 [Source:HGNC Symbol;Acc:HGNC:24041]	O13159	9	2	1	2
AKAP11	A-kinase anchoring protein 11 [Source:HGNC Symbol;Acc:HGNC:369]	O1634	3	3	3	3
AKR7A2	aldo-keto reductase family 7 member A2 [Source:HGNC Symbol;Acc:HGNC:389]	O4483	4	4	4	4
ALKBH5	alkB homolog 5, RNA demethylase [Source:HGNC Symbol;Acc:HGNC:25996]	A_72_P016101	4	4	4	4
ANPEP	alanyl aminopeptidase, membrane [Source:HGNC Symbol;Acc:HGNC:500]	gi|47523627|ref|NM_214277.1|	9	6	2	5
ANXA2	annexin A2 [Source:HGNC Symbol;Acc:HGNC:537]	A_72_P554722	5	5	1	1
ANXA3	annexin A3 [Source:HGNC Symbol;Acc:HGNC:541]	A_72_P149216	3	3	3	3
ANXA5	annexin A5 [Source:HGNC Symbol;Acc:HGNC:543]	gi|115547936|dbj|AK234913.1|	5	5	2	5
APOO	apolipoprotein O [Source:HGNC Symbol;Acc:HGNC:28727]	A_72_P350828	2	2	7	2
ARF3	ADP ribosylation factor 3 [Source:HGNC Symbol;Acc:HGNC:654]	A_72_P154956	7	2	7	2
ARHGAP11A	Rho GTPase activating protein 11A [Source:HGNC Symbol;Acc:HGNC:15783]	A_72_P542588	7	5	7	5
ARL3	ADP ribosylation factor like GTPase 3 [Source:HGNC Symbol;Acc:HGNC:694]	A_72_P035416	5	5	5	5
ASB11	ankyrin repeat and SOCS box containing 11 [Source:HGNC Symbol;Acc:HGNC:17186]	A_72_P029861	6	6	4	6
ATAT1	alpha tubulin acetyltransferase 1 [Source:HGNC Symbol;Acc:HGNC:21186]	OTTSUST00000001027	2	2	7	2
ATF5	activating transcription factor 5 [Source:HGNC Symbol;Acc:HGNC:790]	O7841	4	4	4	4
ATP1B4	ATPase Na+/K+ transporting family member beta 4 [Source:HGNC Symbol;Acc:HGNC:808]	A_72_P223637	4	4	4	4
ATP2A1	ATPase sarcoplasmic/endoplasmic reticulum Ca2+ transporting 1 [Source:HGNC Symbol;Acc:HGNC:811]	A_72_P127906	2	2	7	2
ATP2A2	ATPase sarcoplasmic/endoplasmic reticulum Ca2+ transporting 2 [Source:HGNC Symbol;Acc:HGNC:812]	A_72_P601148	6	3	3	3
ATP2B4	ATPase plasma membrane Ca2+ transporting 4 [Source:HGNC Symbol;Acc:HGNC:817]	O12415	6	6	7	3
ATP5B	ATP synthase, H+ transporting, mitochondrial F1 complex, beta polypeptide [Source:HGNC Symbol;Acc:HGNC:830]	A_72_P563576	2	2	7	2
ATP5O	ATP synthase, H+ transporting, mitochondrial F1 complex, O subunit [Source:HGNC Symbol;Acc:HGNC:850]	A_72_P695881	2	6	6	6
ATP6V0A1	ATPase H+ transporting V0 subunit a1 [Source:HGNC Symbol;Acc:HGNC:865]	A_72_P081171	8	1	6	3
ATP6V0D1	ATPase H+ transporting V0 subunit d1 [Source:HGNC Symbol;Acc:HGNC:13724]	O10518	3	3	8	4
ATXN3	ataxin 3 [Source:HGNC Symbol;Acc:HGNC:7106]	O4703	4	3	8	4
B3GNTL1	UDP-GlcNAc:betaGal beta-1,3-N-acetylglucosaminyltransferase like 1 [Source:HGNC Symbol;Acc:HGNC:21727]	O12993	3	3	3	3
BAHD1	bromo adjacent homology domain containing 1 [Source:HGNC Symbol;Acc:HGNC:29153]	O10500	1	6	6	2
BCAT2	branched chain amino acid transaminase 2 [Source:HGNC Symbol;Acc:HGNC:977]	O9326	8	2	7	2
BLVRB	biliverdin reductase B [Source:HGNC Symbol;Acc:HGNC:1063]	A_72_P037556	8	3	3	3
BNIP1	BCL2 interacting protein 1 [Source:HGNC Symbol;Acc:HGNC:1082]	A_72_P081211	9	6	5	5
BSG	basigin (Ok blood group) [Source:HGNC Symbol;Acc:HGNC:1116]	A_72_P064421	8	2	3	2
BZW2	basic leucine zipper and W2 domains 2 [Source:HGNC Symbol;Acc:HGNC:18808]	O9786	4	4	4	4
C8G	complement C8 gamma chain [Source:HGNC Symbol;Acc:HGNC:1354]	A_72_P077791	8	3	3	4
CAMKK1	calcium/calmodulin dependent protein kinase kinase 1 [Source:HGNC Symbol;Acc:HGNC:1469]	O13469	5	5	5	5
CAPN10	calpain 10 [Source:HGNC Symbol;Acc:HGNC:1477]	A_72_P165216	6	6	2	2
CCNG1	cyclin G1 [Source:HGNC Symbol;Acc:HGNC:1592]	A_72_P313048	4	3	3	3
CD81	CD81 molecule [Source:HGNC Symbol;Acc:HGNC:1701]	A_72_P698441	1	6	6	6
CDK6	cyclin dependent kinase 6 [Source:HGNC Symbol;Acc:HGNC:1777]	O14748	2	2	7	2
CDK9	cyclin dependent kinase 9 [Source:HGNC Symbol;Acc:HGNC:1780]	A_72_P623883	4	4	4	4
CDKN1C	cyclin dependent kinase inhibitor 1C [Source:HGNC Symbol;Acc:HGNC:1786]	A_72_P240467	3	3	8	4
CDR2L	cerebellar degeneration related protein 2 like [Source:HGNC Symbol;Acc:HGNC:29999]	A_72_P263187	7	5	2	5
CELF1	CUGBP Elav-like family member 1 [Source:HGNC Symbol;Acc:HGNC:2549]	O5626	4	4	3	4
CEND1	cell cycle exit and neuronal differentiation 1 [Source:HGNC Symbol;Acc:HGNC:24153]	A_72_P572049	6	4	4	4
CEP128	centrosomal protein 128 [Source:HGNC Symbol;Acc:HGNC:20359]	A_72_P141351	3	3	3	3
CEP72	centrosomal protein 72 [Source:HGNC Symbol;Acc:HGNC:25547]	A_72_P410118	7	5	7	5
CHMP2A	charged multivesicular body protein 2A [Source:HGNC Symbol;Acc:HGNC:30216]	A_72_P272689	1	3	8	4
CHRD	chordin [Source:HGNC Symbol;Acc:HGNC:1949]	O14303	6	6	6	6
CISD1	CDGSH iron sulfur domain 1 [Source:HGNC Symbol;Acc:HGNC:30880]	A_72_P560709	8	2	7	2
CITED1	Cbp/p300 interacting transactivator with Glu/Asp rich carboxy-terminal domain 1 [Source:HGNC Symbol;Acc:HGNC:1986]	O10495	3	3	3	3
CKM	creatine kinase, M-type [Source:HGNC Symbol;Acc:HGNC:1994]	A_72_P650270	3	3	3	3
CLCN2	chloride voltage-gated channel 2 [Source:HGNC Symbol;Acc:HGNC:2020]	gi|6002628|gb|AF093592.1|AF093592	6	6	4	1
CLCN5	chloride voltage-gated channel 5 [Source:HGNC Symbol;Acc:HGNC:2023]	A_72_P080321	2	5	5	5
CLUH	clustered mitochondria homolog [Source:HGNC Symbol;Acc:HGNC:29094]	A_72_P275574	2	2	7	2
COL12A1	collagen type XII alpha 1 chain [Source:HGNC Symbol;Acc:HGNC:2188]	A_72_P496541	2	2	7	2
COL16A1	collagen type XVI alpha 1 chain [Source:HGNC Symbol;Acc:HGNC:2193]	A_72_P427844	1	5	1	1
COL1A1	collagen type I alpha 1 chain [Source:HGNC Symbol;Acc:HGNC:2197]	gi|115553423|dbj|AK236626.1|	1	5	1	1
COL1A2	collagen type I alpha 2 chain [Source:HGNC Symbol;Acc:HGNC:2198]	gi|115551911|dbj|AK236318.1|	1	5	1	1
COL3A1	collagen type III alpha 1 chain [Source:HGNC Symbol;Acc:HGNC:2201]	A_72_P107126	1	5	1	1
COL4A1	collagen type IV alpha 1 chain [Source:HGNC Symbol;Acc:HGNC:2202]	A_72_P316078	5	6	4	4
COL5A1	collagen type V alpha 1 chain [Source:HGNC Symbol;Acc:HGNC:2209]	A_72_P077826	1	3	1	1
COL5A2	collagen type V alpha 2 chain [Source:HGNC Symbol;Acc:HGNC:2210]	A_72_P657188	1	5	1	1
COLEC12	collectin subfamily member 12 [Source:HGNC Symbol;Acc:HGNC:16016]	A_72_P403848	1	5	1	1
COQ7	coenzyme Q7, hydroxylase [Source:HGNC Symbol;Acc:HGNC:2244]	O9545	2	2	7	1
COX6C	cytochrome c oxidase subunit 6C [Source:HGNC Symbol;Acc:HGNC:2285]	A_72_P764976	6	6	6	6
CPT1B	carnitine palmitoyltransferase 1B [Source:HGNC Symbol;Acc:HGNC:2329]	A_72_P273299	2	2	2	2
CRAT	carnitine O-acetyltransferase [Source:HGNC Symbol;Acc:HGNC:2342]	A_72_P670021	8	2	3	3
CREB3L4	cAMP responsive element binding protein 3 like 4 [Source:HGNC Symbol;Acc:HGNC:18854]	A_72_P402968	4	4	4	4
CRIM1	cysteine rich transmembrane BMP regulator 1 [Source:HGNC Symbol;Acc:HGNC:2359]	O1283	4	4	4	4
CRLF1	cytokine receptor like factor 1 [Source:HGNC Symbol;Acc:HGNC:2364]	gi|74360255|gb|AJ943513.1|AJ943513	5	5	1	1
CS	citrate synthase [Source:HGNC Symbol;Acc:HGNC:2422]	A_72_P537441	2	2	7	2
CUL7	cullin 7 [Source:HGNC Symbol;Acc:HGNC:21024]	A_72_P443764	1	5	1	1
CYB5R1	cytochrome b5 reductase 1 [Source:HGNC Symbol;Acc:HGNC:13397]	A_72_P004426	8	4	6	6
DBF4	DBF4 zinc finger [Source:HGNC Symbol;Acc:HGNC:17364]	A_72_P141791	2	5	4	4
DBNDD2	dysbindin domain containing 2 [Source:HGNC Symbol;Acc:HGNC:15881]	A_72_P245492	8	2	2	2
DCN	decorin [Source:HGNC Symbol;Acc:HGNC:2705]	A_72_P180841	2	5	8	1
DCUN1D2	defective in cullin neddylation 1 domain containing 2 [Source:HGNC Symbol;Acc:HGNC:20328]	A_72_P028376	5	5	5	2
DLAT	dihydrolipoamide S-acetyltransferase [Source:HGNC Symbol;Acc:HGNC:2896]	A_72_P704857	2	2	7	2
DLD	dihydrolipoamide dehydrogenase [Source:HGNC Symbol;Acc:HGNC:2898]	A_72_P592144	2	2	7	2
DLEC1	deleted in lung and esophageal cancer 1 [Source:HGNC Symbol;Acc:HGNC:2899]	A_72_P333958	4	3	4	3
DLK1	delta like non-canonical Notch ligand 1 [Source:HGNC Symbol;Acc:HGNC:2907]	A_72_P035731	3	3	8	1
DNAL4	dynein axonemal light chain 4 [Source:HGNC Symbol;Acc:HGNC:2955]	A_72_P072746	3	3	8	4
DNMT1	DNA methyltransferase 1 [Source:HGNC Symbol;Acc:HGNC:2976]	A_72_P688426	5	5	1	1
DPP4	dipeptidyl peptidase 4 [Source:HGNC Symbol;Acc:HGNC:3009]	gi|47523581|ref|NM_214257.1|	7	5	4	4
DPYSL3	dihydropyrimidinase like 3 [Source:HGNC Symbol;Acc:HGNC:3015]	O398	8	1	3	4
DVL2	dishevelled segment polarity protein 2 [Source:HGNC Symbol;Acc:HGNC:3086]	O10386	2	2	7	2
DYNC2H1	dynein cytoplasmic 2 heavy chain 1 [Source:HGNC Symbol;Acc:HGNC:2962]	A_72_P362953	8	1	8	5
DYNLL1	dynein light chain LC8-type 1 [Source:HGNC Symbol;Acc:HGNC:15476]	A_72_P088696	5	5	1	5
ECI1	enoyl-CoA delta isomerase 1 [Source:HGNC Symbol;Acc:HGNC:2703]	O14547	2	2	7	2
EEF1A1	eukaryotic translation elongation factor 1 alpha 1 [Source:HGNC Symbol;Acc:HGNC:3189]	A_72_P746511	4	4	4	4
EGFR	epidermal growth factor receptor [Source:HGNC Symbol;Acc:HGNC:3236]	gi|47522839|ref|NM_214007.1|	6	3	4	3
EHHADH	enoyl-CoA hydratase and 3-hydroxyacyl CoA dehydrogenase [Source:HGNC Symbol;Acc:HGNC:3247]	O9867	3	4	3	4
EIF4E3	eukaryotic translation initiation factor 4E family member 3 [Source:HGNC Symbol;Acc:HGNC:31837]	A_72_P054986	5	5	8	4
EMP3	epithelial membrane protein 3 [Source:HGNC Symbol;Acc:HGNC:3335]	O11983	1	1	1	1
ENC1	ectodermal-neural cortex 1 [Source:HGNC Symbol;Acc:HGNC:3345]	A_72_P311268	7	5	7	2
ENDOG	endonuclease G [Source:HGNC Symbol;Acc:HGNC:3346]	A_72_P196482	2	2	7	2
ENGASE	endo-beta-N-acetylglucosaminidase [Source:HGNC Symbol;Acc:HGNC:24622]	O10819	4	4	4	4
EPAS1	endothelial PAS domain protein 1 [Source:HGNC Symbol;Acc:HGNC:3374]	A_72_P441713	8	4	3	3
EPB42	erythrocyte membrane protein band 4.2 [Source:HGNC Symbol;Acc:HGNC:3381]	O5966	6	4	4	4
ESR1	estrogen receptor 1 [Source:HGNC Symbol;Acc:HGNC:3467]	A_72_P444427	3	3	3	3
EXT2	exostosin glycosyltransferase 2 [Source:HGNC Symbol;Acc:HGNC:3513]	A_72_P337783	5	5	1	1
EZH2	enhancer of zeste 2 polycomb repressive complex 2 subunit [Source:HGNC Symbol;Acc:HGNC:3527]	O10045	7	5	7	5
FABP3	fatty acid binding protein 3 [Source:HGNC Symbol;Acc:HGNC:3557]	A_72_P440921	6	2	7	2
FAP	fibroblast activation protein alpha [Source:HGNC Symbol;Acc:HGNC:3590]	A_72_P207492	7	5	7	1
FARSA	phenylalanyl-tRNA synthetase alpha subunit [Source:HGNC Symbol;Acc:HGNC:3592]	O12975	8	2	7	2
FBLN7	fibulin 7 [Source:HGNC Symbol;Acc:HGNC:26740]	A_72_P431264	7	5	7	5
FBN1	fibrillin 1 [Source:HGNC Symbol;Acc:HGNC:3603]	A_72_P088351	5	5	1	1
FDFT1	farnesyl-diphosphate farnesyltransferase 1 [Source:HGNC Symbol;Acc:HGNC:3629]	A_72_P098361	6	2	2	2
FGF11	fibroblast growth factor 11 [Source:HGNC Symbol;Acc:HGNC:3667]	O5710	1	2	1	1
FGFR1	fibroblast growth factor receptor 1 [Source:HGNC Symbol;Acc:HGNC:3688]	A_72_P046056	1	6	1	1
FGFR4	fibroblast growth factor receptor 4 [Source:HGNC Symbol;Acc:HGNC:3691]	gi|7055965|gb|AW485859.1|AW485859	9	5	1	5
FGGY	FGGY carbohydrate kinase domain containing [Source:HGNC Symbol;Acc:HGNC:25610]	A_72_P153686	9	2	7	1
FKBP10	FK506 binding protein 10 [Source:HGNC Symbol;Acc:HGNC:18169]	A_72_P154676	1	5	5	1
FLAD1	flavin adenine dinucleotide synthetase 1 [Source:HGNC Symbol;Acc:HGNC:24671]	O12800	8	2	2	2
FLRT2	fibronectin leucine rich transmembrane protein 2 [Source:HGNC Symbol;Acc:HGNC:3761]	O8020	5	5	1	1
FSTL1	follistatin like 1 [Source:HGNC Symbol;Acc:HGNC:3972]	O10038	2	2	2	5
FXYD6	FXYD domain containing ion transport regulator 6 [Source:HGNC Symbol;Acc:HGNC:4030]	O9076	6	6	1	4
FYN	FYN proto-oncogene, Src family tyrosine kinase [Source:HGNC Symbol;Acc:HGNC:4037]	A_72_P146946	1	5	5	5
GANAB	glucosidase II alpha subunit [Source:HGNC Symbol;Acc:HGNC:4138]	O12854	1	6	6	1
GFRA1	GDNF family receptor alpha 1 [Source:HGNC Symbol;Acc:HGNC:4243]	A_72_P002701	7	5	7	4
GHITM	growth hormone inducible transmembrane protein [Source:HGNC Symbol;Acc:HGNC:17281]	O11946	2	2	7	2
GLT8D1	glycosyltransferase 8 domain containing 1 [Source:HGNC Symbol;Acc:HGNC:24870]	A_72_P594034	1	6	6	6
GLUD1	glutamate dehydrogenase 1 [Source:HGNC Symbol;Acc:HGNC:4335]	A_72_P615755	4	4	4	4
GMPPB	GDP-mannose pyrophosphorylase B [Source:HGNC Symbol;Acc:HGNC:22932]	A_72_P230202	6	6	6	6
GNAI3	G protein subunit alpha i3 [Source:HGNC Symbol;Acc:HGNC:4387]	O12082	7	6	7	2
GPI	glucose-6-phosphate isomerase [Source:HGNC Symbol;Acc:HGNC:4458]	A_72_P146806	7	2	7	2
GPRASP2	G protein-coupled receptor associated sorting protein 2 [Source:HGNC Symbol;Acc:HGNC:25169]	A_72_P205372	7	6	7	2
GPSM1	G protein signaling modulator 1 [Source:HGNC Symbol;Acc:HGNC:17858]	A_72_P218247	3	3	3	3
GPX3	glutathione peroxidase 3 [Source:HGNC Symbol;Acc:HGNC:4555]	A_72_P671275	2	2	2	2
HAUS1	HAUS augmin like complex subunit 1 [Source:HGNC Symbol;Acc:HGNC:25174]	O10898	5	1	5	1
HES6	hes family bHLH transcription factor 6 [Source:HGNC Symbol;Acc:HGNC:18254]	A_72_P677517	5	5	5	5
HK1	hexokinase 1 [Source:HGNC Symbol;Acc:HGNC:4922]	O5171	2	5	5	5
HMCES	5-hydroxymethylcytosine binding, ES cell specific [Source:HGNC Symbol;Acc:HGNC:24446]	O4725	9	3	3	3
HMGB2	high mobility group box 2 [Source:HGNC Symbol;Acc:HGNC:5000]	A_72_P558174	5	2	7	2
HMGN1	high mobility group nucleosome binding domain 1 [Source:HGNC Symbol;Acc:HGNC:4984]	O9747	5	5	5	5
HSP90B1	heat shock protein 90 beta family member 1 [Source:HGNC Symbol;Acc:HGNC:12028]	A_72_P232707	1	5	1	1
HSPA13	heat shock protein family A (Hsp70) member 13 [Source:HGNC Symbol;Acc:HGNC:11375]	A_72_P435494	5	5	2	5
HSPA9	heat shock protein family A (Hsp70) member 9 [Source:HGNC Symbol;Acc:HGNC:5244]	A_72_P388638	2	2	7	2
IBA57	IBA57 homolog, iron-sulfur cluster assembly [Source:HGNC Symbol;Acc:HGNC:27302]	A_72_P067206	8	2	6	2
ICOSLG	inducible T-cell costimulator ligand [Source:HGNC Symbol;Acc:HGNC:17087]	A_72_P287144	1	5	1	1
IDH3G	isocitrate dehydrogenase 3 (NAD(+)) gamma [Source:HGNC Symbol;Acc:HGNC:5386]	O6582	8	4	4	4
IGF2	insulin like growth factor 2 [Source:HGNC Symbol;Acc:HGNC:5466]	A_72_P303139	3	3	8	1
IGSF1	immunoglobulin superfamily member 1 [Source:HGNC Symbol;Acc:HGNC:5948]	A_72_P466893	2	2	5	2
IGSF3	immunoglobulin superfamily member 3 [Source:HGNC Symbol;Acc:HGNC:5950]	O13413	7	5	2	5
IL12RB2	interleukin 12 receptor subunit beta 2 [Source:HGNC Symbol;Acc:HGNC:5972]	A_72_P077956	4	4	4	4
IL18	interleukin 18 [Source:HGNC Symbol;Acc:HGNC:5986]	gi|47522819|ref|NM_213997.1|	2	2	5	5
INPP5F	inositol polyphosphate-5-phosphatase F [Source:HGNC Symbol;Acc:HGNC:17054]	A_72_P579372	4	3	3	4
INPP5J	inositol polyphosphate-5-phosphatase J [Source:HGNC Symbol;Acc:HGNC:8956]	A_72_P659813	5	3	3	4
IPO13	importin 13 [Source:HGNC Symbol;Acc:HGNC:16853]	O9886	8	4	3	3
IRAK1	interleukin 1 receptor associated kinase 1 [Source:HGNC Symbol;Acc:HGNC:6112]	A_72_P175791	4	4	4	4
ISYNA1	inositol-3-phosphate synthase 1 [Source:HGNC Symbol;Acc:HGNC:29821]	O6349	3	3	8	4
ITGA9	integrin subunit alpha 9 [Source:HGNC Symbol;Acc:HGNC:6145]	O14127	6	3	4	4
ITGB1	integrin subunit beta 1 [Source:HGNC Symbol;Acc:HGNC:6153]	O5530	7	6	7	2
ITIH4	inter-alpha-trypsin inhibitor heavy chain family member 4 [Source:HGNC Symbol;Acc:HGNC:6169]	O9843	3	1	5	1
JTB	jumping translocation breakpoint [Source:HGNC Symbol;Acc:HGNC:6201]	A_72_P387573	4	4	4	4
KCNC4	potassium voltage-gated channel subfamily C member 4 [Source:HGNC Symbol;Acc:HGNC:6236]	A_72_P055116	8	2	5	2
KCNG2	potassium voltage-gated channel modifier subfamily G member 2 [Source:HGNC Symbol;Acc:HGNC:6249]	O6864	6	4	4	2
KCNQ1	potassium voltage-gated channel subfamily Q member 1 [Source:HGNC Symbol;Acc:HGNC:6294]	A_72_P162961	3	3	3	3
KDELR2	KDEL endoplasmic reticulum protein retention receptor 2 [Source:HGNC Symbol;Acc:HGNC:6305]	O5029	7	5	7	5
KLF3	Kruppel like factor 3 [Source:HGNC Symbol;Acc:HGNC:16516]	A_72_P419349	1	3	3	3
LACTB2	lactamase beta 2 [Source:HGNC Symbol;Acc:HGNC:18512]	A_72_P680071	3	3	3	3
LAMA4	laminin subunit alpha 4 [Source:HGNC Symbol;Acc:HGNC:6484]	A_72_P379818	1	5	1	1
LAS1L	LAS1 like, ribosome biogenesis factor [Source:HGNC Symbol;Acc:HGNC:25726]	A_72_P531544	8	2	6	2
LBH	limb bud and heart development [Source:HGNC Symbol;Acc:HGNC:29532]	O3615	7	5	1	1
LDHD	lactate dehydrogenase D [Source:HGNC Symbol;Acc:HGNC:19708]	O7218	9	3	3	4
LFNG	LFNG O-fucosylpeptide 3-beta-N-acetylglucosaminyltransferase [Source:HGNC Symbol;Acc:HGNC:6560]	A_72_P232052	1	6	1	1
LHX2	LIM homeobox 2 [Source:HGNC Symbol;Acc:HGNC:6594]	A_72_P444597	3	3	3	3
LOXL2	lysyl oxidase like 2 [Source:HGNC Symbol;Acc:HGNC:6666]	A_72_P359358	7	5	2	5
LPAR4	lysophosphatidic acid receptor 4 [Source:HGNC Symbol;Acc:HGNC:4478]	A_72_P211927	7	5	7	4
LPIN2	lipin 2 [Source:HGNC Symbol;Acc:HGNC:14450]	A_72_P292904	7	5	7	5
LRRK1	leucine rich repeat kinase 1 [Source:HGNC Symbol;Acc:HGNC:18608]	A_72_P098446	7	6	7	2
MAFK	MAF bZIP transcription factor K [Source:HGNC Symbol;Acc:HGNC:6782]	A_72_P278329	8	1	3	4
MAGED1	MAGE family member D1 [Source:HGNC Symbol;Acc:HGNC:6813]	A_72_P149681	9	5	5	5
MAGED2	MAGE family member D2 [Source:HGNC Symbol;Acc:HGNC:16353]	A_72_P348613	2	5	5	5
MAGIX	MAGI family member, X-linked [Source:HGNC Symbol;Acc:HGNC:30006]	O7544	2	2	2	2
MAPRE1	microtubule associated protein RP/EB family member 1 [Source:HGNC Symbol;Acc:HGNC:6890]	A_72_P165071	5	5	5	1
MB	myoglobin [Source:HGNC Symbol;Acc:HGNC:6915]	A_72_P302979	3	3	3	3
MCEE	methylmalonyl-CoA epimerase [Source:HGNC Symbol;Acc:HGNC:16732]	A_72_P178091	8	3	3	2
MDH1	malate dehydrogenase 1 [Source:HGNC Symbol;Acc:HGNC:6970]	A_72_P303074	2	2	7	2
ME3	malic enzyme 3 [Source:HGNC Symbol;Acc:HGNC:6985]	A_72_P250467	8	1	3	3
MEG3	maternally expressed 3 (non-protein coding) [Source:HGNC Symbol;Acc:HGNC:14575]	A_72_P442171	4	4	8	1
MESDC2	Mesoderm Development LRP Chaperone	A_72_P501549	5	5	1	1
MESP1	mesoderm posterior bHLH transcription factor 1 [Source:HGNC Symbol;Acc:HGNC:29658]	A_72_P477678	3	3	3	3
MEST	mesoderm specific transcript [Source:HGNC Symbol;Acc:HGNC:7028]	A_72_P442223	2	5	8	1
MFAP5	microfibril associated protein 5 [Source:HGNC Symbol;Acc:HGNC:29673]	A_72_P293494	1	6	6	2
MGST3	microsomal glutathione S-transferase 3 [Source:HGNC Symbol;Acc:HGNC:7064]	O13326	6	2	7	4
MITF	melanogenesis associated transcription factor [Source:HGNC Symbol;Acc:HGNC:7105]	A_72_P444157	8	6	3	3
MPP6	membrane palmitoylated protein 6 [Source:HGNC Symbol;Acc:HGNC:18167]	A_72_P380523	3	3	3	3
MRPL37	mitochondrial ribosomal protein L37 [Source:HGNC Symbol;Acc:HGNC:14034]	O10627	4	3	3	4
MRPS2	mitochondrial ribosomal protein S2 [Source:HGNC Symbol;Acc:HGNC:14495]	O6203	9	2	7	2
MRPS28	mitochondrial ribosomal protein S28 [Source:HGNC Symbol;Acc:HGNC:14513]	O11321	4	2	7	2
MSANTD4	Myb/SANT DNA binding domain containing 4 with coiled-coils [Source:HGNC Symbol;Acc:HGNC:29383]	A_72_P089866	5	1	5	5
MSL2	MSL complex subunit 2 [Source:HGNC Symbol;Acc:HGNC:25544]	O12026	9	3	8	4
MUT	methylmalonyl-CoA mutase [Source:HGNC Symbol;Acc:HGNC:7526]	A_72_P441374	3	1	7	1
MXRA7	matrix remodeling associated 7 [Source:HGNC Symbol;Acc:HGNC:7541]	A_72_P298914	1	5	5	5
MYBL2	MYB proto-oncogene like 2 [Source:HGNC Symbol;Acc:HGNC:7548]	A_72_P350008	7	5	5	5
MYBPC2	myosin binding protein C, fast type [Source:HGNC Symbol;Acc:HGNC:7550]	O11393	4	3	3	4
MYH3	myosin heavy chain 3 [Source:HGNC Symbol;Acc:HGNC:7573]	A_72_P414973	3	3	3	1
MYPN	myopalladin [Source:HGNC Symbol;Acc:HGNC:23246]	A_72_P089766	6	6	6	4
NCAM1	neural cell adhesion molecule 1 [Source:HGNC Symbol;Acc:HGNC:7656]	A_72_P117001	9	5	3	3
NCEH1	neutral cholesterol ester hydrolase 1 [Source:HGNC Symbol;Acc:HGNC:29260]	A_72_P286854	2	3	3	2
NDP	NDP, norrin cystine knot growth factor [Source:HGNC Symbol;Acc:HGNC:7678]	A_72_P290889	3	3	3	3
NDUFA12	NADH:ubiquinone oxidoreductase subunit A12 [Source:HGNC Symbol;Acc:HGNC:23987]	O10344	8	2	7	2
NDUFA3	NADH:ubiquinone oxidoreductase subunit A3 [Source:HGNC Symbol;Acc:HGNC:7686]	O7196	8	2	7	2
NDUFB5	NADH:ubiquinone oxidoreductase subunit B5 [Source:HGNC Symbol;Acc:HGNC:7700]	A_72_P293684	8	2	7	2
NDUFS1	NADH:ubiquinone oxidoreductase core subunit S1 [Source:HGNC Symbol;Acc:HGNC:7707]	A_72_P089311	7	2	7	2
NES	nestin [Source:HGNC Symbol;Acc:HGNC:7756]	A_72_P002891	2	5	1	5
NFATC3	nuclear factor of activated T-cells 3 [Source:HGNC Symbol;Acc:HGNC:7777]	O1743	8	1	3	3
NFATC4	nuclear factor of activated T-cells 4 [Source:HGNC Symbol;Acc:HGNC:7778]	A_72_P119516	1	6	1	1
NFXL1	nuclear transcription factor, X-box binding like 1 [Source:HGNC Symbol;Acc:HGNC:18726]	A_72_P132466	3	3	3	3
NMNAT3	nicotinamide nucleotide adenylyltransferase 3 [Source:HGNC Symbol;Acc:HGNC:20989]	A_72_P147316	2	2	7	2
NNT	nicotinamide nucleotide transhydrogenase [Source:HGNC Symbol;Acc:HGNC:7863]	A_72_P397893	2	2	5	2
NT5DC1	5'-nucleotidase domain containing 1 [Source:HGNC Symbol;Acc:HGNC:21556]	A_72_P732133	4	4	3	4
NTMT1	N-terminal Xaa-Pro-Lys N-methyltransferase 1 [Source:HGNC Symbol;Acc:HGNC:23373]	A_72_P036826	2	2	7	2
NUP188	nucleoporin 188 [Source:HGNC Symbol;Acc:HGNC:17859]	A_72_P545332	6	6	4	6
OARD1	O-acyl-ADP-ribose deacylase 1 [Source:HGNC Symbol;Acc:HGNC:21257]	O9345	4	4	4	4
ODC1	ornithine decarboxylase 1 [Source:HGNC Symbol;Acc:HGNC:8109]	CUST_500_PI427286967	5	5	8	3
OGN	osteoglycin [Source:HGNC Symbol;Acc:HGNC:8126]	A_72_P255032	7	5	2	5
OXA1L	OXA1L, mitochondrial inner membrane protein [Source:HGNC Symbol;Acc:HGNC:8526]	O14558	2	2	7	2
P2RX5	purinergic receptor P2X 5 [Source:HGNC Symbol;Acc:HGNC:8536]	A_72_P236932	6	6	6	6
P4HA3	prolyl 4-hydroxylase subunit alpha 3 [Source:HGNC Symbol;Acc:HGNC:30135]	A_72_P367073	3	1	3	3
PAQR9	progestin and adipoQ receptor family member 9 [Source:HGNC Symbol;Acc:HGNC:30131]	A_72_P048236	4	4	3	4
PAX3	paired box 3 [Source:HGNC Symbol;Acc:HGNC:8617]	gi|46391809|gb|AY579430.1|	4	4	4	4
PAX7	paired box 7 [Source:HGNC Symbol;Acc:HGNC:8621]	A_72_P185391	3	3	3	3
PBX3	PBX homeobox 3 [Source:HGNC Symbol;Acc:HGNC:8634]	A_72_P543607	7	6	6	2
PCDH10	protocadherin 10 [Source:HGNC Symbol;Acc:HGNC:13404]	gi|90235591|gb|BX924774.2|BX924774	4	4	4	4
PDE4A	phosphodiesterase 4A [Source:HGNC Symbol;Acc:HGNC:8780]	A_72_P106041	3	3	3	3
PDHA1	pyruvate dehydrogenase alpha 1 [Source:HGNC Symbol;Acc:HGNC:8806]	A_72_P645767	2	2	7	2
PDHX	pyruvate dehydrogenase complex component X [Source:HGNC Symbol;Acc:HGNC:21350]	A_72_P190556	2	2	5	5
PDP1	pyruvate dehyrogenase phosphatase catalytic subunit 1 [Source:HGNC Symbol;Acc:HGNC:9279]	A_72_P199457	4	3	3	3
PEBP4	phosphatidylethanolamine binding protein 4 [Source:HGNC Symbol;Acc:HGNC:28319]	O620	6	3	3	6
PEG10	paternally expressed 10 [Source:HGNC Symbol;Acc:HGNC:14005]	A_72_P564724	3	3	8	4
PGD	phosphogluconate dehydrogenase [Source:HGNC Symbol;Acc:HGNC:8891]	O8797	7	6	7	1
PHKB	phosphorylase kinase regulatory subunit beta [Source:HGNC Symbol;Acc:HGNC:8927]	gi|74362209|gb|AJ945467.1|AJ945467	9	1	5	3
PHLDB1	pleckstrin homology like domain family B member 1 [Source:HGNC Symbol;Acc:HGNC:23697]	O9044	6	4	4	3
PINX1	PIN2/TERF1 interacting telomerase inhibitor 1 [Source:HGNC Symbol;Acc:HGNC:30046]	A_72_P101001	4	3	3	3
PKDREJ	polycystin family receptor for egg jelly [Source:HGNC Symbol;Acc:HGNC:9015]	O6639	4	4	4	4
PKIA	cAMP-dependent protein kinase inhibitor alpha [Source:HGNC Symbol;Acc:HGNC:9017]	A_72_P620119	5	1	3	5
PLXDC1	plexin domain containing 1 [Source:HGNC Symbol;Acc:HGNC:20945]	A_72_P357753	3	1	3	3
PLXNB2	plexin B2 [Source:HGNC Symbol;Acc:HGNC:9104]	A_72_P183761	1	6	6	6
PM20D1	peptidase M20 domain containing 1 [Source:HGNC Symbol;Acc:HGNC:26518]	A_72_P178791	3	3	3	3
PMEPA1	prostate transmembrane protein, androgen induced 1 [Source:HGNC Symbol;Acc:HGNC:14107]	A_72_P315448	7	6	1	5
PMPCB	peptidase, mitochondrial processing beta subunit [Source:HGNC Symbol;Acc:HGNC:9119]	A_72_P071856	1	6	6	6
POSTN	periostin [Source:HGNC Symbol;Acc:HGNC:16953]	A_72_P632486	1	5	1	1
PPA1	pyrophosphatase (inorganic) 1 [Source:HGNC Symbol;Acc:HGNC:9226]	A_72_P597416	4	4	4	4
PPP1CC	protein phosphatase 1 catalytic subunit gamma [Source:HGNC Symbol;Acc:HGNC:9283]	A_72_P671741	4	4	4	4
PPP1R14C	protein phosphatase 1 regulatory inhibitor subunit 14C [Source:HGNC Symbol;Acc:HGNC:14952]	A_72_P092786	4	4	4	4
PPP1R9A	protein phosphatase 1 regulatory subunit 9A [Source:HGNC Symbol;Acc:HGNC:14946]	A_72_P401473	3	4	4	4
PPTC7	PTC7 protein phosphatase homolog [Source:HGNC Symbol;Acc:HGNC:30695]	A_72_P099021	5	5	1	1
PRDX6	peroxiredoxin 6 [Source:HGNC Symbol;Acc:HGNC:16753]	A_72_P575489	4	4	4	4
PRELID1	PRELI domain containing 1 [Source:HGNC Symbol;Acc:HGNC:30255]	gi|40391838|gb|BP142367.1|BP142367	5	5	5	1
PRICKLE2	prickle planar cell polarity protein 2 [Source:HGNC Symbol;Acc:HGNC:20340]	A_72_P398358	7	5	7	5
PRKCQ	protein kinase C theta [Source:HGNC Symbol;Acc:HGNC:9410]	A_72_P442547	2	2	2	2
PTGES2	prostaglandin E synthase 2 [Source:HGNC Symbol;Acc:HGNC:17822]	O9510	2	2	2	2
PTGIR	prostaglandin I2 (prostacyclin) receptor (IP) [Source:HGNC Symbol;Acc:HGNC:9602]	A_72_P230127	8	1	3	5
PTMA	prothymosin, alpha [Source:HGNC Symbol;Acc:HGNC:9623]	A_72_P441011	6	5	7	4
PTPRF	protein tyrosine phosphatase, receptor type F [Source:HGNC Symbol;Acc:HGNC:9670]	A_72_P133066	1	6	1	1
PTPRJ	protein tyrosine phosphatase, receptor type J [Source:HGNC Symbol;Acc:HGNC:9673]	A_72_P404358	6	6	4	4
PYGM	glycogen phosphorylase, muscle associated [Source:HGNC Symbol;Acc:HGNC:9726]	A_72_P516452	8	2	7	2
RAB3A	RAB3A, member RAS oncogene family [Source:HGNC Symbol;Acc:HGNC:9777]	A_72_P549961	6	4	6	2
RAB3IP	RAB3A interacting protein [Source:HGNC Symbol;Acc:HGNC:16508]	A_72_P378108	3	3	3	3
RAP2B	RAP2B, member of RAS oncogene family [Source:HGNC Symbol;Acc:HGNC:9862]	gi|59806756|gb|DN113023.1|DN113023	7	5	7	4
RASA4	RAS p21 protein activator 4 [Source:HGNC Symbol;Acc:HGNC:23181]	A_72_P244002	3	4	3	3
RAVER1	ribonucleoprotein, PTB binding 1 [Source:HGNC Symbol;Acc:HGNC:30296]	A_72_P202207	7	6	7	2
RBM10	RNA binding motif protein 10 [Source:HGNC Symbol;Acc:HGNC:9896]	A_72_P418079	6	6	7	6
RBM15B	RNA binding motif protein 15B [Source:HGNC Symbol;Acc:HGNC:24303]	A_72_P046046	5	6	4	2
RCOR3	REST corepressor 3 [Source:HGNC Symbol;Acc:HGNC:25594]	A_72_P283769	2	2	5	1
RGS2	regulator of G protein signaling 2 [Source:HGNC Symbol;Acc:HGNC:9998]	A_72_P057121	3	1	5	1
RHOC	ras homolog family member C [Source:HGNC Symbol;Acc:HGNC:669]	A_72_P158146	5	5	5	5
RNF34	ring finger protein 34 [Source:HGNC Symbol;Acc:HGNC:17297]	A_72_P426884	1	3	3	3
RPL11	ribosomal protein L11 [Source:HGNC Symbol;Acc:HGNC:10301]	A_72_P041441	8	3	6	2
RPL3	ribosomal protein L3 [Source:HGNC Symbol;Acc:HGNC:10332]	O10058	5	5	1	1
RPL31	ribosomal protein L31 [Source:HGNC Symbol;Acc:HGNC:10334]	A_72_P294119	3	3	4	4
RPL32	ribosomal protein L32 [Source:HGNC Symbol;Acc:HGNC:10336]	A_72_P735568	3	3	8	1
RPS27A	ribosomal protein S27a [Source:HGNC Symbol;Acc:HGNC:10417]	A_72_P391738	5	3	8	4
RRAS2	related RAS viral (r-ras) oncogene homolog 2 [Source:HGNC Symbol;Acc:HGNC:17271]	A_72_P130806	5	3	8	3
RTN4IP1	reticulon 4 interacting protein 1 [Source:HGNC Symbol;Acc:HGNC:18647]	O13685	2	2	7	2
SATB1	SATB homeobox 1 [Source:HGNC Symbol;Acc:HGNC:10541]	O12598	9	5	2	5
SCN1B	sodium voltage-gated channel beta subunit 1 [Source:HGNC Symbol;Acc:HGNC:10586]	A_72_P058596	9	3	8	4
SCT	secretin [Source:HGNC Symbol;Acc:HGNC:10607]	A_72_P414018	5	5	5	5
SDC2	syndecan 2 [Source:HGNC Symbol;Acc:HGNC:10659]	A_72_P634951	5	5	5	5
SEC61B	Sec61 translocon beta subunit [Source:HGNC Symbol;Acc:HGNC:16993]	O9969	1	5	5	5
SELENBP1	selenium binding protein 1 [Source:HGNC Symbol;Acc:HGNC:10719]	A_72_P720208	3	3	3	3
SELO	Selenoprotein O	O10811	8	2	7	2
SGCE	sarcoglycan epsilon [Source:HGNC Symbol;Acc:HGNC:10808]	A_72_P136566	2	2	5	2
SKI	SKI proto-oncogene [Source:HGNC Symbol;Acc:HGNC:10896]	A_72_P079116	6	6	6	6
SKP2	S-phase kinase associated protein 2 [Source:HGNC Symbol;Acc:HGNC:10901]	O2895	7	5	7	1
SLBP	stem-loop binding protein [Source:HGNC Symbol;Acc:HGNC:10904]	A_72_P080921	5	5	1	1
SLC1A3	solute carrier family 1 member 3 [Source:HGNC Symbol;Acc:HGNC:10941]	O13275	2	2	5	2
SLC22A16	solute carrier family 22 member 16 [Source:HGNC Symbol;Acc:HGNC:20302]	O8716	4	4	3	4
SLC25A12	solute carrier family 25 member 12 [Source:HGNC Symbol;Acc:HGNC:10982]	A_72_P342738	5	5	5	5
SLC25A19	solute carrier family 25 member 19 [Source:HGNC Symbol;Acc:HGNC:14409]	A_72_P614041	4	3	3	4
SLC25A3	solute carrier family 25 member 3 [Source:HGNC Symbol;Acc:HGNC:10989]	A_72_P549036	2	2	7	2
SLC25A37	solute carrier family 25 member 37 [Source:HGNC Symbol;Acc:HGNC:29786]	A_72_P487571	4	3	3	4
SLC2A12	solute carrier family 2 member 12 [Source:HGNC Symbol;Acc:HGNC:18067]	O2906	3	3	3	3
SLC3A2	solute carrier family 3 member 2 [Source:HGNC Symbol;Acc:HGNC:11026]	gi|115554863|dbj|AK233675.1|	3	4	4	4
SLC41A1	solute carrier family 41 member 1 [Source:HGNC Symbol;Acc:HGNC:19429]	O11000	3	3	3	3
SLC46A3	solute carrier family 46 member 3 [Source:HGNC Symbol;Acc:HGNC:27501]	A_72_P131741	8	3	3	3
SLC9A2	solute carrier family 9 member A2 [Source:HGNC Symbol;Acc:HGNC:11072]	A_72_P088396	4	4	4	3
SMIM5	small integral membrane protein 5 [Source:HGNC Symbol;Acc:HGNC:40030]	A_72_P190151	4	3	3	4
SP7	Sp7 transcription factor [Source:HGNC Symbol;Acc:HGNC:17321]	A_72_P175886	4	4	4	4
SPAG11	Sperm Associated Antigen 11	A_72_P209602	5	1	3	5
SPG7	SPG7, paraplegin matrix AAA peptidase subunit [Source:HGNC Symbol;Acc:HGNC:11237]	gi|84128395|gb|CV874435.1|CV874435	8	2	2	2
SPI1	Spi-1 proto-oncogene [Source:HGNC Symbol;Acc:HGNC:11241]	gi|49274644|ref|NM_001001865.1|	4	4	3	4
SRI	sorcin [Source:HGNC Symbol;Acc:HGNC:11292]	A_72_P402828	1	1	6	3
SS18	SS18, nBAF chromatin remodeling complex subunit [Source:HGNC Symbol;Acc:HGNC:11340]	O5598	8	6	7	2
SSR2	signal sequence receptor subunit 2 [Source:HGNC Symbol;Acc:HGNC:11324]	O11071	1	5	5	1
ST5	suppression of tumorigenicity 5 [Source:HGNC Symbol;Acc:HGNC:11350]	O11683	8	3	3	3
STEAP3	STEAP3 metalloreductase [Source:HGNC Symbol;Acc:HGNC:24592]	A_72_P426009	4	3	3	4
STMN1	stathmin 1 [Source:HGNC Symbol;Acc:HGNC:6510]	A_72_P731693	5	5	5	5
STUB1	STIP1 homology and U-box containing protein 1 [Source:HGNC Symbol;Acc:HGNC:11427]	O14020	8	2	7	2
STXBP2	syntaxin binding protein 2 [Source:HGNC Symbol;Acc:HGNC:11445]	O6461	4	4	4	4
SVIL	supervillin [Source:HGNC Symbol;Acc:HGNC:11480]	O3767	8	1	3	3
SYDE1	synapse defective Rho GTPase homolog 1 [Source:HGNC Symbol;Acc:HGNC:25824]	A_72_P327048	1	5	1	1
SYT17	synaptotagmin 17 [Source:HGNC Symbol;Acc:HGNC:24119]	A_72_P138296	5	5	5	5
TBR1	T-box, brain 1 [Source:HGNC Symbol;Acc:HGNC:11590]	A_72_P471478	4	4	4	1
TENM1	teneurin transmembrane protein 1 [Source:HGNC Symbol;Acc:HGNC:8117]	A_72_P291424	2	2	7	2
TFRC	transferrin receptor [Source:HGNC Symbol;Acc:HGNC:11763]	A_72_P035411	4	4	4	4
TGFB3	transforming growth factor beta 3 [Source:HGNC Symbol;Acc:HGNC:11769]	gi|47523473|ref|NM_214198.1|	7	5	7	2
TIMP1	TIMP metallopeptidase inhibitor 1 [Source:HGNC Symbol;Acc:HGNC:11820]	O10493	5	3	8	4
TLE4	transducin like enhancer of split 4 [Source:HGNC Symbol;Acc:HGNC:11840]	A_72_P254987	9	5	5	5
TMEM119	transmembrane protein 119 [Source:HGNC Symbol;Acc:HGNC:27884]	A_72_P311568	1	6	2	1
TMEM150A	transmembrane protein 150A [Source:HGNC Symbol;Acc:HGNC:24677]	O13818	4	3	3	3
TMEM9	transmembrane protein 9 [Source:HGNC Symbol;Acc:HGNC:18823]	A_72_P266237	3	3	3	3
TNNT2	troponin T2, cardiac type [Source:HGNC Symbol;Acc:HGNC:11949]	O12845	2	5	5	5
TPBG	trophoblast glycoprotein [Source:HGNC Symbol;Acc:HGNC:12004]	A_72_P328828	5	5	4	1
TPM1	tropomyosin 1 [Source:HGNC Symbol;Acc:HGNC:12010]	A_72_P746394	4	4	4	4
TPPP3	tubulin polymerization promoting protein family member 3 [Source:HGNC Symbol;Acc:HGNC:24162]	O4242	5	5	5	5
TRAM2	translocation associated membrane protein 2 [Source:HGNC Symbol;Acc:HGNC:16855]	O9031	7	5	6	2
TRIM17	tripartite motif containing 17 [Source:HGNC Symbol;Acc:HGNC:13430]	O6090	4	4	4	4
TRIP6	thyroid hormone receptor interactor 6 [Source:HGNC Symbol;Acc:HGNC:12311]	gi|40800175|gb|CK452961.1|CK452961	3	3	3	3
TRNP1	TMF1-regulated nuclear protein 1 [Source:HGNC Symbol;Acc:HGNC:34348]	A_72_P210252	2	2	5	5
TSPAN7	tetraspanin 7 [Source:HGNC Symbol;Acc:HGNC:11854]	A_72_P499239	9	3	8	4
TUBA4A	tubulin alpha 4a [Source:HGNC Symbol;Acc:HGNC:12407]	A_72_P209947	4	4	3	4
TUBA8	tubulin alpha 8 [Source:HGNC Symbol;Acc:HGNC:12410]	O9364	2	1	7	1
TXNRD2	thioredoxin reductase 2 [Source:HGNC Symbol;Acc:HGNC:18155]	O1892	2	2	7	2
TYRO3	TYRO3 protein tyrosine kinase [Source:HGNC Symbol;Acc:HGNC:12446]	gi|115555033|dbj|AK240232.1|	7	5	7	5
UCP3	uncoupling protein 3 [Source:HGNC Symbol;Acc:HGNC:12519]	A_72_P443167	3	1	3	3
UNC5CL	unc-5 family C-terminal like [Source:HGNC Symbol;Acc:HGNC:21203]	A_72_P600728	2	2	7	2
URAD	ureidoimidazoline (2-oxo-4-hydroxy-4-carboxy-5-) decarboxylase [Source:HGNC Symbol;Acc:HGNC:17785]	O13849	4	4	4	4
USP25	ubiquitin specific peptidase 25 [Source:HGNC Symbol;Acc:HGNC:12624]	O3111	5	5	2	5
VASN	vasorin [Source:HGNC Symbol;Acc:HGNC:18517]	A_72_P379898	3	1	3	3
VCAN	versican [Source:HGNC Symbol;Acc:HGNC:2464]	A_72_P409933	2	5	5	5
VDAC1	voltage dependent anion channel 1 [Source:HGNC Symbol;Acc:HGNC:12669]	A_72_P114441	2	2	2	2
VDAC2	voltage dependent anion channel 2 [Source:HGNC Symbol;Acc:HGNC:12672]	A_72_P641463	1	2	1	1
VIM	vimentin [Source:HGNC Symbol;Acc:HGNC:12692]	A_72_P036391	2	2	7	2
XYLB	xylulokinase [Source:HGNC Symbol;Acc:HGNC:12839]	A_72_P173691	9	6	2	5
YWHAB	tyrosine 3-monooxygenase/tryptophan 5-monooxygenase activation protein beta [Source:HGNC Symbol;Acc:HGNC:12849]	A_72_P330693	7	6	7	2
YWHAQ	tyrosine 3-monooxygenase/tryptophan 5-monooxygenase activation protein theta [Source:HGNC Symbol;Acc:HGNC:12854]	gi|115546630|dbj|AK234468.1|	7	2	7	2
ZCCHC17	zinc finger CCHC-type containing 17 [Source:HGNC Symbol;Acc:HGNC:30246]	A_72_P046551	8	1	3	3
ZFP36L1	ZFP36 ring finger protein like 1 [Source:HGNC Symbol;Acc:HGNC:1107]	A_72_P601188	1	6	6	2
ZHX1	zinc fingers and homeoboxes 1 [Source:HGNC Symbol;Acc:HGNC:12871]	A_72_P500455	5	1	5	5
ZNF521	zinc finger protein 521 [Source:HGNC Symbol;Acc:HGNC:24605]	A_72_P292659	9	3	8	4
