# Supplementary material for: A new approach of gene co-expression network inference reveals significant biological processes involved in porcine muscle development in late gestation
Source: Sci Rep. 2018 Jul 5;8:10150. doi: 10.1038/s41598-018-28173-8 (PMC6033925; doi:10.1038/s41598-018-28173-8)
Supplement: Supplementary file 3 — Supplementary_Table_S2 [file 41598_2018_28173_MOESM3_ESM.xlsx]

## Sheet: Supplementary Table S2
Supplementary Table S2. Information about BACs used as probes for 3D DNA FISH experiments. Bacterial artificial clones (BACs) containing genes were isolated from porcine BAC libraries (available at the Biological Resources Center-GADIE, INRA, Jouy-en-Josas, France: http://abridge.inra.fr/) using specific primers designed with Primer3 software (http://primer3.sourceforge.net/). *DCN was found non-…
Gene Symbol (alias)	Full name	Imprinting Status	Expressed allele in Human	Present in IGNƗ	Gene size (bp)	Porcine sequence	BAC number	Specific primers	Size PCR products	Localization in pig
IGF2	Insulin growth factor 2	imprinted	Paternal	yes	20491**	NM_213883	PigI-370D12	Fwd: TCCAGGTGTCATAGCGGAAG	458 bp	SSC2p17
								Rev: GCATCGTGGAAGAGTGCTG
DLK1	Delta-like 1 homolog (Drosophila)	imprinted	Paternal	yes	10870	EU597631	PigI-790B6	Fwd: GGCATCGTCTTCCTCAACAA	194 bp	SSC7q26
								Rev: CGCTGCTTAGATCTCCTC
MEG3 (GTL2)	Maternally expressed 3 (non-protein coding)	imprinted	Maternal	yes	81621**	EF468461	PigI-790B6	Fwd: ACCAGCCTACGAAGAAAGCC	644 bp	SSC7q26
								Rev: GGAGAATAAATGAGACGGTGAG
ZAR1	Zygote arrest 1	No imprinted	Both	no	4968	NM_001129956	PigI-427B5	Fwd: CCTGTTTCCTCCTCTGACGG	169 bp	SSC8q11-12
								Rev: CCACGTCTCGAATGCTGACT
MYH3 (MYHC)	Myosin Heavy Chain 3	No imprinted	Both	no	24813	XM_013981330.1	CH242-247C19	Fwd: TGGGTGCTCTTAATTTTCCCCT	151 pb	SSC12q
								Rev: AAATGGAAGTGTTCGGCATAGC
MEST (PEG1)	Mesoderm Specific Transcript	imprinted	Paternal	yes	60099	EF619473	SBAB-484H11	Fwd: GTCGATGACCAAGTTCCCGT	424pb	SSC18
								Rev: TCTCAAAGATGGAGGCGTGC
RPL32	Ribosomal protein L32	No imprinted	Both	yes	35317	EW027713	PigI-104F11	Fwd: CTGGCATTGGGATTGGTG	104 bp	SSC13q24-33
								Rev: TCATACTGTGCTGAGATTGCTC
DCN	Decorin	No imprinted*	Both*	yes	7103	NM_213920	PigI-849B12	Fwd: AACAACAACATCTCTGCAGTCG	185 pb	SSC5qter
								Rev: GGGAGCTACTTGTAGTTTCCGA
PRLR	Prolactin Receptor	No imprinted	Both	no	37230	NM_001001868.1	CH242-255C20	Fwd: ATAGCCCTTCAAAGCCACTG	1431 pb	SSC16
								Rev: CTTGTCCAGGTTCGCTGC
