# Supplementary material for: A new approach of gene co-expression network inference reveals significant biological processes involved in porcine muscle development in late gestation
Source: Sci Rep. 2018 Jul 5;8:10150. doi: 10.1038/s41598-018-28173-8 (PMC6033925; doi:10.1038/s41598-018-28173-8)
Supplement: Supplementary file 4 — Supplementary_Table_S3 [file 41598_2018_28173_MOESM4_ESM.xlsx]

## Sheet: Supplementary Table S3
Supplementary Table S3. Evolution of the betweenness and degree values of a subset of genes from Network 0 to Network 3. Genes are sorted by alphabetical order. Genes that were tested by 3D DNA FISH are in red bold.
	Network 0		Network 1		Network 2		Network 3		Comparison between Network 0 and Network 3 (% of variation)
gene symbol	degree	betweeness	degree	betweeness	degree	betweeness	degree	betweeness	Degree	betweeness
ADIPOR2	15	646.65	14	487.32	15	628.78	14	660.974	-6.66667	2.21509
AKR7A2	19	492.63	17	436.71	15	474.102	14	291.895	-26.3158	-40.7476
CD81	17	551.17	18	616.7	15	478.757	17	600.581	0	8.96468
CRAT	19	716.24	15	518.26	16	738.303	14	573.582	-26.3158	-19.9177
DCN	16	438.86	18	560.83	9	288.82	6	357.743	-62.5	-18.4835
DLK1	10	103.52	6	81.7	5	74.2204	5	24.1305	-50	-76.69
DPP4	15	568.91	16	672.01	15	674.936	15	597.866	0	5.08974
EGFR	16	624.92	12	375.87	12	385.346	11	354.781	-31.25	-43.2278
GHITM	16	578.58	17	588.76	16	592.353	14	496.63	-12.5	-14.1641
GLUD1	13	575.69	13	553.28	12	574.479	12	586.27	-7.69231	1.83782
IGF2	10	118.26	11	231.09	8	260.58	7	622.439	-30	426.331
LPAR4	14	464.31	17	644.76	18	812.811	16	798.821	14.2857	72.0448
MEG3	13	282.32	5	55.75	6	120.179	5	24.1305	-61.5385	-91.4528
MESP1	12	228.49	14	320.34	14	483.27	14	775.312	16.6667	239.32
MEST	13	148.2	12	121.44	10	345.692	7	385.269	-46.1538	159.966
MRPS28	16	743	15	743.29	16	953.422	15	796.139	-6.25	7.15191
MYH3	14	610.73	14	656.6	11	455.62	4	0	-71.4286	-100
NMNAT3	17	562.63	18	664.84	16	473.548	17	573.151	0	1.86993
RAVER1	16	613.84	16	665.73	16	696.347	16	745.661	0	21.4749
RPL32	18	717.96	15	557.65	7	149.804	5	243.108	-72.2222	-66.139
SELO	18	692.52	14	438.35	14	459.46	15	587.319	-16.6667	-15.191
SYDE1	15	436.75	17	530.29	14	459.659	18	745.519	20	70.697
TFRC	15	595.1	15	534.83	13	437.384	17	846.814	13.3333	42.2978
TYRO3	20	785.95	18	659.9	16	603.944	17	700.029	-15	-10.9321
YWHAB	20	670.22	17	470.35	17	538.41	17	547.167	-15	-18.3601
