# Supplementary material for: A new approach of gene co-expression network inference reveals significant biological processes involved in porcine muscle development in late gestation
Source: Sci Rep. 2018 Jul 5;8:10150. doi: 10.1038/s41598-018-28173-8 (PMC6033925; doi:10.1038/s41598-018-28173-8)
Supplement: Supplementary file 5 — Supplementary_Table_S4 [file 41598_2018_28173_MOESM5_ESM.xlsx]

## Sheet: Supplementary Table S4
Supplementary Table S4. Clusters parameters.
Network	Cluster	Community sizes	Density	Transitivity
0	1	39	0.1525	0.2167
	2	57	0.1197	0.2062
	3	47	0.1582	0.2306
	4	51	0.1435	0.2502
	5	44	0.1533	0.2145
	6	28	0.1958	0.3115
	7	36	0.1714	0.237
	8	39	0.1498	0.2218
	9	18	0.2484	0.3169
1	1	27	0.1966	0.2404
	2	76	0.1035	0.1703
	3	74	0.1085	0.2253
	4	50	0.138	0.2371
	5	88	0.0925	0.2015
	6	44	0.129	0.2619
2	1	39	0.1404	0.2231
	2	24	0.2065	0.3279
	3	78	0.1012	0.189
	4	50	0.129	0.2285
	5	45	0.1384	0.1927
	6	24	0.1993	0.3456
	7	76	0.1	0.1848
	8	23	0.2174	0.4249
3	1	60	0.0977	0.2255
	2	86	0.0848	0.1587
	3	62	0.1163	0.205
	4	80	0.0972	0.2107
	5	56	0.1169	0.2191
	6	15	0.2762	0.4021
