# Supplementary material for: A new approach of gene co-expression network inference reveals significant biological processes involved in porcine muscle development in late gestation
Source: Sci Rep. 2018 Jul 5;8:10150. doi: 10.1038/s41598-018-28173-8 (PMC6033925; doi:10.1038/s41598-018-28173-8)
Supplement: Supplementary file 6 — Supplementary_Table_S5 [file 41598_2018_28173_MOESM6_ESM.xlsx]

## Sheet: Supplementary Table S5
Supplementary Table S5. Pairwise contingency tables between clusterings. Percentage of genes for each cluster in Network 0 found in each cluster of Network 3. In bold, the most resembling values between clusters.
		Clusters in Network 3
		1	2	3	4	5	6
Clusters in Network 0	1	64.1	7.69	7.69	2.56	7.69	10.26
	2	8.77	68.42	0	1.75	19.3	1.75
	3	14.89	0	65.96	19.15	0	0
	4	3.92	1.96	11.76	82.35	0	0
	5	34.09	6.82	4.55	11.36	43.18	0
	6	3.57	17.86	14.29	32.14	0	32.14
	7	11.11	38.89	0	11.11	38.89	0
	8	0	48.72	33.33	10.26	5.13	2.56
	9	5.56	11.11	16.67	27.78	38.89	0
