# Supplementary material for: A new approach of gene co-expression network inference reveals significant biological processes involved in porcine muscle development in late gestation
Source: Sci Rep. 2018 Jul 5;8:10150. doi: 10.1038/s41598-018-28173-8 (PMC6033925; doi:10.1038/s41598-018-28173-8)
Supplement: Supplementary file 7 — Supplementary_Table_S6 [file 41598_2018_28173_MOESM7_ESM.xlsx]

## Sheet: Supplementary Table S6
Supplementary Table S6. Comparison of GOBP between Network 0 and Network 3. GO terms enriched in one of the clusters as well as all GO terms associated to one of the three target genes at least (even if not significantly enriched). In bold, the smallest FDR value for a given GOBP term when the difference between the FDR of the two clusters is higher than one order of magnitude. Genes tested by 3D…
		Network 0 - Cluster 1		Network 3 - Cluster 1
Items	GOBP Terms	Genes	FDR	Genes	FDR
GO:0043062	Extracellular structure	POSTN, COL1A1, COL1A2, COL3A1, COL5A1, COL16A1, LAMA4, MFAP5	5.76e-05	POSTN, COL1A1, COL1A2,COL3A1, COL5A1, COL5A2, COL16A1, DCN, FAP, FBN1, ABI3BP, ANXA2, LAMA4	1.14e-08
GO:0071417	Cellular response to organonitrogen compound	COL1A1, COL1A2,COL3A1, COL5A2, COL16A1, FYN, KLF3, ZFP36L1, HSP90B1	0.00068	COL1A1, COL1A2,COL3A1, COL5A2, COL16A1, DNMT1, FBN1, IGF2, HSP90B1	0.0116
GO:0045995	Regulation of embryonic development	COL5A1, COL5A2, FGFR1, LAMA4, LFNG	0.00224	COL5A1, COL5A2, FGFR1, LAMA4, LFNG	0.0116
GO:0071559	Reponse to transformaing growth factor beta	POSTN, COL1A1, COL1A2, COL3A1, FYN, ZFP36L1	0.00235	POSTN, COL1A1, COL1A2,COL3A1, FBN1	0.124
GO:0044236	Multicellular organism metabolic process	COL1A1, COL1A2,COL3A1, COL5A1, COL5A2	0.00235	COL1A1, COL1A2,COL3A1, COL5A1, COL5A2, FAP	0.00305
GO:0043588	Skin development	COL1A1, COL1A2, COL3A1, COL5A1, COL5A2, ZFP36L1	0.00318	COL1A1, COL1A2, COL3A1, COL5A1, COL5A2	0.144
GO:0001101	Reponse to acid chemical	COL1A1, COL1A2,COL3A1, COL5A2, COL16A1, NFATC4	0.0117	COL1A1, COL1A2,COL3A1, COL5A2, COL16A1, DNMT1, NFATC4	0.0227
GO:0001501	Skeletal system development	POSTN, COL1A1, COL1A2, COL3A1, COL5A2, FGFR1, TMEM119	0.0143	POSTN, COL1A1, COL1A2, COL3A1, COL5A2, FBN1, FGFR1, ANXA2, TMEM119, IGF2	0.00305
GO:0001764	Neuron migration	COL3A1, FGFR1, PLXNB2, FYN	0.0282	COL3A1, FGFR1, FLRT2	0.437
GO:0071774	Reponse to fibroblast growth fator	POSTN, COL1A1, FGFR1, ZFP36L1	0.03	POSTN, COL1A1, FGFR1, FLRT2	0.144
GO:0010975	Regulation of neuron projection development	FGFR1, PLXNB2, FYN, NFATC4, PTPRF, CUL7	0.0307	TBR1, FGFR1, NFATC4, PTPRF, CUL7	0.493
GO:0007498	Mesoderm development			EXT2, FGFR1, MESDC2, MEST	0.124
GO:0010171	Body morphogenesis			COL1A1, MYH3	0.437
GO:0060324	Face development			COL1A1, MYH3	0.437
GO:0007517	Muscle organ development			COL3A1, DCN, FGFR1, MYH3	0.835
GO:0007219	Notch signaling pathway			POSTN, LFNG, DLK1	0.556
GO:0030199*	Collagen fibril organization	COL1A1, COL1A2, COL3A1, COL5A1, COL5A2	0.00011	COL1A1, COL1A2, COL3A1, COL5A1, COL5A2, ANXA2	1.02e-05
		Network 0 - Cluster 2		Network 3 - Cluster 2
Items	GOBP Terms	Genes	FDR	Genes	FDR
GO:0072350	Tricarboxylic acid metabolic process	CS, DLAT, DLD, NNT, MDH1, PDHA1	3.02e-06	CS, DLAT, DLD, NNT, MDH1, PDHA1	2.11e-05
GO:0051186	Cofactor metabolic process	COQ7, DLAT, DLD, NNT, HK1, ACACB, NMNAT3, ACAT1, MDH1, PDHA1, PDHX	2.97e-05	DLAT, DLD, IBA57, NNT, GPI, ACACB, NMNAT3, MDH1, PDHA1, FLAD1, MCEE	0.00134
GO:0072524	Pyridine-containig compound metabolic process	DLD, NNT, HK1, NMNAT3, MDH1, PDHA1, PDHX	0.0001	DLD, NNT, GPI, NMNAT3, MDH1, PDHA1	0.0111
GO:0006631	Fatty acid metabolic process	CPT1B, ECI1, DLAT, DLD, ACACB, ACADS, ACAT1, PDHA1, PTGES2, PDHX	0.0001	CPT1B, ECI1, DLAT, DLD, FABP3, ACACB, ACADS, PDHA1, ADIPOR2, PTGES2, MCEE	0.00117
GO:0006091	Generation of precursor metabolites and energy	CS, DLAT, DLD, NNT, HK1, MDH1, OXA1L, ATP5B, PDHA1, SLC25A3	0.000109	CS, DLAT, DLD, NNT, GPI, MDH1, NDUFA3, NDUFB5, NDUFS1, OXA1L, ATP5B, PDHA1, SLC25A3, CISD1, NDUFA12, PYGM	1.32e-07
GO:0006090	Pyruvate metabolic process	DLAT, DLD, HK1, PDHA1, PDHX	0.00542	DLAT, DLD, GPI, PDHA1, BSG	0.0232
GO:0006790	Sulfur compound metabolic process	VCAN, DCN, DLAT, DLD, ACACB, ACAT1, PDHA1, PDHX	0.00747	DLAT, DLD, IBA57, ACACB, PDHA1, MCEE	0.479
GO:0042180	Cellular ketone metabolic process	COQ7, DLAT, DLD, ACACB, PDHA1, PDHX	0.0146	DLAT, DLD, FABP3, GPI, ACACB, PDHA1	0.0805
GO:0045454	Cell redox homeostasis	TXNRD2, DLD, NNT, PTGES2	0.0146	TXNRD2, DLD, NNT, PTGES2	0.0491
GO:0044282	Small molecule catabolic process	CPT1B, ECI1, DLD, HK1, ACACB, ACADS, ACAT1	0.0188	CPT1B, ECI1, DLD, GPI, ACACB, ACADS, BCAT2, MCEE	0.0451
GO:0098656	Anion transmembrane transport	CLCN5, CPT1B, ACACB, SLC25A3, SLC1A3, VDAC1	0.0231	CPT1B, ACACB, SLC25A3, SLC1A3, VDAC1	0.377
GO:0006081	Cellular aldehyde metabolic process	DLAT, DLD, PDHA1, PDHX	0.0259	DLAT, DLD, GPI, PDHA1	0.0873
GO:0043648	Dicarboxylic acid metabolic process	DLD, NMNAT3, MDH1, SLC1A3	0.0313	DLD, NMNAT3, MDH1, BCAT2, SLC1A3	0.0213
GO:0016042	Lipid catabolic process	CPT1B, ECI1, ACACB, ACADS, ACAT1, NCEH1	0.0365	CPT1B, ECI1, FABP3, ACACB, ACADS, NCEH1, MCEE	0.0659
GO:0051235	Maintenance of location	HK1, ACACB, MEST, ATP2A1	0.562
GO:0010876	Lipid localization	CPT1B, ACACB, MEST, APOO	0.754
GO:0010257	NADH dehydrogenase complex assembly			NDUFA3, NDUFB5, NDUFS1, OXA1L, NDUFA12	0.00329
GO:0097031	Mitochondrial respiratory chain complex I biogenesis			NDUFA3, NDUFB5, NDUFS1, OXA1L, NDUFA12	0.00329
GO:0033108	Mitochondrial respiratory chain complex assembly			NDUFA3, NDUFB5, NDUFS1, OXA1L, NDUFA12	0.0141
GO:0009141	Nucleoside triphosphate metabolic process	DLD, HK1, ATP5B, ATP5O	0.555	DLD, GNAI3, GPI, NDUFA3, NDUFB5, NDUFS1, ATP5B, NDUFA12	0.0197
GO:0097194	Execution phase of apoptosis	ENDOG, PRKCQ	0.659	CAPN10, ENDOG, HMGB2, PRKCQ	0.0491
GO:0055114*	Oxidation-reduction process	COQ7, TXNRD2, CPT1B, CS, ECI1, DLAT, DLD, NNT, GPX3, HK1, ACACB, ACADS, MDH1, OXA1L, PDHA1, PTGES2, RTN4IP1	2.23e-06	TXNRD2, CPT1B, CS, ECI1, DLAT, DLD, FABP3, FDFT1, NNT, GPI, GPX3, ACACB, ACADS, MDH1, NDUFA3, NDUFB5, NDUFS1, OXA1L, PDHA1, CISD1, NDUFA12, PYGM, ADIPOR2, PTGES2, FLAD1, RTN4IP1	5.63e-09
GO:0006101*	Citrate metabolic process	CS, DLAT, DLD, NNT, MDH1, PDHA1	2.23e-06	CS, DLAT, DLD, NNT, MDH1, PDHA1	1.93e-05
GO:0019752*	Carboxylic acid metabolic process	CPT1B, CS, VCAN, ECI1, DCN, DLAT, DLD, NNT, HK1, ACACB, NMNAT3, ACADS, ACAT1, MDH1, PDHA1, SLC1A3, PTGES2, PDHX	2.23e-06	CPT1B, CS, ECI1, DLAT, DLD, FABP3, FARSA, NNT, GPI, ACACB, NMNAT3, ACADS, MDH1, PDHA1, BCAT2, SLC1A3, BSG, ADIPOR2, PTGES2, MCEE	3.44e-05
GO:0045333*	Cellular respiration	CS, DLAT, DLD, NNT, MDH1, OXA1L, PDHA1	0.000533	CS, DLAT, DLD, NNT, MDH1, NDUFA3, NDUFB5, NDUFS1, OXA1L, PDHA1, CISD1, NDUFA12	2.65e-07
GO:0015980*	Energy derivation by oxidation of organic compounds			CS, DLAT, DLD, NNT, MDH1, NDUFA3, NDUFB5, NDUFS1, OXA1L, PDHA1, CISD1, NDUFA12, PYGM	1.88e-06
		Network 0 - Cluster 3
Items	GOBP Terms	Genes	FDR
GO:0071514	Genetic imprinting	CDKN1C, IGF2, KCNQ1	0.0382
GO:0050879	Multicellular organismal movement	MB, MYH3	0.856
GO:0044270	Cellular nitrogen compound catabolic process	PM20D1, PDE4A, RPL31, RPL32	1
GO:0006941*	Striated muscle contraction	KCNQ1, MB, MYH3, RGS2	0.547
		Network 0 - Cluster 5
Items	GOBP Terms	Genes	FDR
GO:0031115*	Negative regulation of microtubule polymerization	MAPRE1, INPP5J, STMN1	0.0106
GO:0046785*	Microtubule polymerization	MAPRE1, INPP5J, STMN1, TPPP3	0.0341
		Network 0 - Cluster 8		Network 3 - Cluster 2
Items	GOBP Terms	Genes	FDR	Genes	FDR
GO:0006091	Generation of precursor metabolites and energy	ME3, IDH3G, NDUFA3, NDUFAB5, CISD1, NDUFA12, PYGM	0.0164	CS, DLAT, DLD, NNT, GPI, MDH1, NDUFA3, NDUFB5, NDUFS1, OXA1L, ATP5B, PDHA1, SLC25A3, CISD1, NDUFA12, PYGM	1.32e-07
GO:0055114*	Oxidation-reduction process	ME3, ADH5, CRAT, IDH3G, NDUFA3, NDUFAB5, CYB5R1, CISD1, NDUFA12, PYGM, BLVRV, FLAD1	0.00725	TXNRD2, CPT1B, CS, ECI1, DLAT, DLD, FABP3, FDFT1, NNT, GPI, GPX3, ACACB, ACADS, MDH1, NDUFA3, NDUFB5, NDUFS1, OXA1L, PDHA1, CISD1, NDUFA12, PYGM, ADIPOR2, PTGES2, FLAD1, RTN4IP1	5.63e-09
GO:0015980*	Energy derivation by oxidation of organic compounds	ME3, IDH3G, NDUFA3, NDUFAB5, CISD1, NDUFA12, PYGM	0.00817	CS, DLAT, DLD, NNT, MDH1, NDUFA3, NDUFB5, NDUFS1, OXA1L, PDHA1, CISD1, NDUFA12, PYGM	1.88e-06
GO:0045333*	Cellular respiration	ME3, IDH3G, NDUFA3, NDUFAB5, CISD1, NDUFA12	0.00817	CS, DLAT, DLD, NNT, MDH1, NDUFA3, NDUFB5, NDUFS1, OXA1L, PDHA1, CISD1, NDUFA12	2.65e-07
