# Supplementary material for: A new approach of gene co-expression network inference reveals significant biological processes involved in porcine muscle development in late gestation
Source: Sci Rep. 2018 Jul 5;8:10150. doi: 10.1038/s41598-018-28173-8 (PMC6033925; doi:10.1038/s41598-018-28173-8)
Supplement: Supplementary file 9 — Supplementary_Table_S8 [file 41598_2018_28173_MOESM9_ESM.xlsx]

## Sheet: Supplementary Table S8
Supplementary Table S8. Biological network reconstructed following Ingenuity data analyses. (a) The genes list from cluster 1 of Network 3 was submitted to IPA (Ingenuity Pathway Analysis). Here, only consistent information from the proposed networks was used to reconstruct a biological network. The three first IPA proposed networks were merged. Only genes from cluster 1 of Network 3 (red bold) a…
(a) IPA networks analysis
Analysis	Score	Focus Molecules	Top Diseases and Functions	Molecules in Network
Network 1	105	49	Cancer, Connective Tissue Disorders, Organismal Injury and Abnormalities	ABI3BP, ADAMTSL3, ADGRG6, ADRB2, AMELX, ANXA2, AR-HSP90, Akt, Akt-Calmodulin-Hsp90-Nos3, CANX, CD28, CDK4, CDKN3, CFAP44, CHADL, CLCN2, COL12A1, COL13A1, COL16A1, COL19A1, COL1A1, COL1A2, COL20A1, COL21A1, COL22A1, COL23A1, COL24A1, COL25A1, COL27A1, COL28A1, COL3A1, COL4A4, COL4A6, COL5A1, COL5A2, COL6A5, COL6A6, COL9A2, COL9A3, COLEC12, COQ7, CRLF1, CUL7, Calmodulin-Hsp90-Nos3, Col10a1, Collage…
Network 2	9	8	Cell Cycle, Cell Morphology, Cellular Assembly and Organization	ABCB1, ABLIM1, ACTR3, ADD1, ADD3, AICDA, AMER1, ANK3, ANP32A, ANP32B, AP3D1, APC/APC2, APC2, ARFGAP3, ARMC8, AXIN1, AXIN2, BCL3, BEGAIN, CA9, CBY1, CC2D1A, CCDC85C, CDCA8, CDH16, CEACAM1, CEP290, CEP350, CLASP1, CLASP2, CLINT1, CLTA, COPS8, CPSF4, CRYAB, CRYBG1, CSNK1D, CTNNB1, DES, DIAPH3, DMD, DNAJB4, DNAJB6, DNAJC11, DNAJC6, DNAJC8, DR1, DVL3, EIF5A, ERBIN, FANCG, FBRS, FERMT2, FOXC1, FOXC2, F…
Network 3	2	1	Cancer, Cell Cycle, Cellular Development	BMI1, MEG3
Network 4	2	1	Cellular Movement, Embryonic Development, Amino Acid Metabolism	GIPC1, TPBG
Network 5	2	1	Cellular Assembly and Organization, Cellular Function and Maintenance, Molecular Transport	EAF1, FGGY, NSFL1C
(b) IPA Upstream regulators analysis (extract)
Analysis	Upstream Regulator	p-value of overlap	Molecule Type	Number of genes	Gene names
Upstream Regulators	MYOD1	1.42E-02	transcription regulator	3	IGF2, MYH3, POSTN
Upstream Regulators	CTNNB1	1.50E-02	transcription regulator	6	COL1A1, IGF2, LBH, LFNG, MYH3, TBR1
(c) Biological functions analysis of the IPA reconstructed network.
Categories	Diseases or Functions Annotation	p-Value	Molecules	Molecules
Tissue Morphology	Quantity of cells	2.48e-09	31	ADRB2, CD28, CDK4, COL1A1, CRLF1, CTNNB1, CUL7, DCN, DLK1, DNMT1, ELAVL1, FGFR1, HNF4A, HSP90B1, ICOSLG/LOC102723996, IGF2, ITGA3, ITGAM, ITGB3, JAK2, LAMA4, LFNG, MYOD1, POSTN, PTPRF, RAPGEF2, RUNX2, SKP2, STARD7, TBR1, TWIST1
Cell Morphology	Sprouting	1.75e-08	14	ANXA2, CTNNB1, DCN, ELAVL1, FGFR1, IGF2, ITGA3, ITGB3, JAK2, LAMA4, NFATC4, PTPRF, RAPGEF2, RUNX2
Organ Development	Formation of muscle	2.98e-05	10	CTNNB1, ELAVL1, FGFR1, HSP90B1, IGF2, MYH3, MYOD1, NFATC4, RGS2, TWIST1
Tissue Morphology	Morphology of connective tissue cells	0.000127	8	ADRB2, CDK4, CLCN2, DLK1, ITGB3, MEST, POSTN, RUNX2
